# Supplementary material for: Dual functions for the ssDNA-binding protein RPA in meiotic recombination
Source: PLoS Genet. 2019 Feb 4;15(2):e1007952. doi: 10.1371/journal.pgen.1007952 (PMC6375638; doi:10.1371/journal.pgen.1007952)
Supplement: S2 Table — (XLSX) [file pgen.1007952.s009.xlsx]

## Sheet: Fig3C
		Percentage of spermatocytes stained by SYCP1 SYCP2 γH2AX
		Conclusion X3	WT			2dpt Rpa1cKO			4dpt Rpa1cKO			6dpt Rpa1cKO			8dpt Rpa1cKO
		Leptotene	10.8	12.3762	11.5	11	6.27063	5.11628	3.5	0	0	0	0	0	0	0	0
		Zygotene	17.2	17.3267	18	12	15.1815	14.4186	0	2.05128	0	0	0	0	0	0	0
		Zygotene-like	0	0	0	9.4	10.5611	9.30232	11	16.9231	16	1	4.52675	6.2201	0	0	0
		Pachytene	63.2	60.396	63	52.9	53.7954	56.2791	69.1	57.4359	59.2	74.1	69.1358	63.6364	35.6	43.2836	44.898
		Diplotene	8.8	9.90099	7.5	14.7	14.1914	14.8837	16.4	23.5897	24.8	24.9	26.3375	30.1435	64.4	56.7164	55.102
		Total(%)	100	100	100	100	100	100	100	100	100	100	100	100	100	100	100
		Number of spermatocytes stained by SYCP1 SYCP2 γH2AX
		Conclusion X3	WT			2dpt Rpa1cKO			4dpt Rpa1cKO			6dpt Rpa1cKO			8dpt Rpa1cKO
		Leptotene	22	25	23	21	19	11	8	0	0	0	0	0	0	0	0
		Zygotene	35	35	36	23	46	31	0	4	0	0	0	0	0	0	0
		Zygotene-like	0	0	0	18	32	20	25	33	40	2	11	13	0	0	0
		Pachytene	129	122	126	101	163	121	156	112	148	137	168	133	67	87	88
		Diplotene	18	20	15	28	43	32	37	46	62	46	64	63	121	114	108
		Total Cell	204	202	200	191	303	215	226	195	250	185	243	209	188	201	196

## Sheet: Fig4BC
	Percentage of BrdU+ VII-VIII tubules in ctrl and 0dpt Rpa1cKO.
	Mouse	WT		ALL POSITIVE	ALL NEGATIVE	SUM
	1st	tubule NO.		33	7	40
		Percentage		0.825	0.175	1
	2nd	tubule NO.		32	4	36
		Percentage		0.888889	0.111111	1
	3rd	tubule NO.		28	7	35
		Percentage		0.8	0.2	1
	Mouse	0dpt Rpa1cKO		ALL POSITIVE	PARTIAL	ALL NEGATIVE	PRE-LEP LOSS	SUM
	1st	tubule NO.		12	18	3	6	39
		Percentage		0.307692	0.461538	0.0769231	0.153846	1
	2nd	tubule NO.		8	24	4	6	42
		Percentage		0.190476	0.571429	0.0952381	0.142857	1
	3rd	tubule NO.		11	20	4	3	38
		Percentage		0.289474	0.526316	0.105263	0.0789474	1

## Sheet: Fig5B
	Dot plots of foci of RAD51, DMC1, MEIOB, and SPATA22 in zygotene (WT) and 4dpt zygotene-like (Rpa1cKO) spermatocytes.
	RAD51				DMC1				MEIOB				SPATA22
	Mouse	WT Zygotene	Rpa1cKO Zygotene-like		Mouse	WT Zygotene	Rpa1cKO Zygotene-like		Mouse	WT Zygotene	Rpa1cKO Zygotene-like		Mouse	WT Zygotene	Rpa1cKO Zygotene-like
	1st	163	0		1st	127	0		1st	223	180		1st	232	198
		222	0			197	0			162	148			155	248
		210	0			220	0			189	166			177	168
		160	0			200	0			129	174			112	179
		212	0			185	0			200	124			97	134
		186	0			86	0			160	99			160	93
		173	0			126	0			151	152			189	158
		126	0			110	0			135	169			190	115
		214	0			123	0			140	89			169	196
		166	0			98	0			147	146			217	141
	2nd	102	0		2nd	125	0			187	185		2nd	185	92
		91	0			102	0			143	138			122	134
		121	0			162	0		2nd	230	87			222	123
		145	0			144	0			164	209			122	209
		162	0			121	0			88	108			92	100
		132	0			112	0			123	131			168	89
		93	0			176	0			152	170			159	174
		132	0			116	0			190	167			187	168
		129	0			121	0			121	149			129	152
		131	0			79	0			189	201			185	219
							0			116	98			120	82
										97	162			156	169
										90	149			101	141

## Sheet: Fig6AB
	Number of TEX11 and MSH4 foci in early/mid pachytene spermatocytes from WT and 6dpt Rpa1cKO mice .
	TEX11					MSH4
	Early-Pachytene		Mid-Pachytene			Early-Pachytene		Mid-Pachytene
	WT	Rpa1cKO	WT	Rpa1cKO		WT	Rpa1cKO	WT	Rpa1cKO
	90	72	58	57		89	25	62	35
	79	37	45	62		101	21	48	21
	98	50	65	43		93	53	25	25
	123	78	90	46		69	35	22	22
	67	41	63	0		114	68	46	30
	50	82	40	38		98	42	35	23
	92	93	39	27		108	34	31	10
	112	44	38	32		92	34	26	18
	80	46	45	52		103	27	19	17
	56	32	38	0		111	39	59	24
	49	21	21	0		83	42	56	26
	39	57	57	0		87	82	72	32
	67	42	63	0		115	32	25	29
	68		69	0		132	31	31	12
	59		55	0		92	21	24	21
	72		67	0		147		48	15
	75			43		131		41	18
	80			0		125		113	12
	93			57		67		97	27
	108			25		109			18
	73			62		96			14
	96			63		60
				67		89
				51		WT n=42, Rpa1cKO n=36. N shows analysed spermatocyte number from three pooled experiments.
				28
				0
				0
	WT n=38, Rpa1cKO n=40. N shows analysed spermatocyte number from four pooled experiments.

## Sheet: Fig7BDF
	Counts of MLH1 foci in mid-pachytene spermatocytes.				Quantification of chiasmata from WT and 12dpt Rpa1cKO metaphase I cells.						Quantification of apoptotic cells of stage XII tubules from adult WT and Rpa1cKO males.
	MLH1				Number of bivalents						Apoptotic cells in stage XII tubule
	WT	6dpt Rpa1cKO	8dpt Rpa1cKO		WT	12dpt Rpa1cKO					WT	12dpt Rpa1cKO
	23	20	20		20	20					3	14
	24	21	20		20	20					1	5
	21	22	14		20	20					1	6
	27	22	10		20	20					2	5
	21	23	18		20	20					2	7
	23	20	20		20	20					2	3
	25	23	17		20	20					2	17
	27	25	17		20	20					0	6
	24	20	20		20	20					1	3
	23	25	17		20	20					3	6
	21	20	15		20	20					1	9
	22	22	19		20	20					0	14
	23	21	20		20	20					0	3
	27	19	14		20	20					1	6
	29	21	24		20	20						6
	24	17	23		20	20						5
	25	24	24		20	20						10
	23	21	26		20	20						3
	22	21	18		20	20						3
	24	20	17		20	20						9
	20	22	26		20	20						11
	22	19	18		20	20					WT n=14, Rpa1cKO n=21. N shows analysed spermatocyte number from two pooled experimental repeats.
	22	14	17		20	20
	22	19	18		20	20
	22	21	20		20	20
	22	18	19		20	20
	24	18	16		20	20
	24	18	18		20	20
	20	21	19		20	20
	20	25	20		20	20
	21	21	18		20	20
	30	17	17		20	20
	28	23	20		20	20
	22	18	25		20	20
	20	19	15		19	20
	24	24	21			20
	24	16	22			20
	23	21	16			20
	25	18	20			20
	18	17	16			20
	28	20	13			19
	31	24	14			19
	26	24	15			19
	25	23	22			19
	23	24	24			19
	18	13	24			19
	22	22	15			19
	21	20	20			18
	22	19	24			18
	24	15	17		WT n=35, Rpa1cKO n=49. N shows analysed spermatocyte number from three pooled experimental repeats.
	21	22	21
		8	13
		21	24
		13	11
		16	16
		17	19
		14	18
		18	23
		27
		18
		19
		20
		16
		23
		12
	WT n=51, Rpa1cKO n=65(6dpt) or 58(8dpt). N shows analysed spermatocyte number from four pooled experimental repeats.

## Sheet: S5B Fig
2dpt, Rpa1 fl/fl (ctrl), adult, RPA2 Foci							2dpt, Rpa1 fl/fl Ddx4-CreERT2, adult, RPA2 Foci
Leptotene		Zygotene		Pachytene			Leptotene		Zygotene		Pachytene
114		215		164			90		192		113
160		226		135			136		220		79
137		204		104			123		167		97
180		180		100			116		180		96
144		176		110			124		240		84
156		182		124			90		198		81
162		213		122			76		183		65
85		162		90			156		200		87
96		190		120			124		216		62
113		223		114			136		176		84
119		228		121			126		224		131
132		225		132			100		230		170
128		220		112			86		200		164
116		200		99			126		192		120
83		248		135			118		183		103
99		230		162			98		200		84
125		180		140			116		226		82
136		216		114			123		164		145
126		223		124			142		178		96
117		187		100			116		203		99
109		204		114			120		226		102
96				119					218		134
				169					232		121
				166							122
				107							143
				108							132
				102							75
				93							112
				95							108
				151							126
				153							118
				134							132
				109							98
				99							114
				96							98
				98							114
				102
				110
				114
				136

## Sheet: S6B Fig
6dpt, Rpa1 fl/fl (ctrl)-Early-Mid pachytene RPA2 foci						6dpt, Rpa1 fl/fl Ddx4-CreERT2 (Rpa1 cKO)-Early-Mid pachytene RPA2 foci
80						25
90						14
102						15
92						20
90						21
132						19
129						25
100						41
155						38
119						39
79						30
164						61
101						56
123						50
121						70
118						33
110						12
130						63
123						50
120						45
126						37
108						28
159						50
111						61
160						40
97						33
119						9
133						34
137						32
124						11
136						42
123						14
100						32
153						36
136						35
90						43
78						51
105						23
110						34
116						23
134						13
113						17
147						24
126						36
139						43
132						26
121						32
136						34
103						41
110						28
90						18
125						23
119						34
132						31
108						60
127						47
117						52
126						13
132						25
115						9
90						6
105						23
117						19
124						33
132

## Sheet: S7B Fig
		Dot plots of foci of RAD51, DMC1, MEIOB, and SPATA22 in WT and 6dpt Rpa1cKO pachytene spermatocytes.
		RAD51				DMC1				MEIOB				SPATA22
		Mouse	WT Pachytene	Rpa1cKO Pachytene		Mouse	WT Pachytene	Rpa1cKO Pachytene		Mouse	WT Pachytene	Rpa1cKO Pachytene		Mouse	WT Pachytene	Rpa1cKO Pachytene
		1st	0	0		1st	0	0		1st	117	105		1st	126	109
			42	0			0	0			114	127			111	128
			58	0			0	0			95	132			90	140
			21	0			0	0			102	115			126	152
			0	0			49	0			156	111			159	111
			11	0			52	0			146	124			165	98
			0	0			17	0			138	101			142	156
			6	0			38	0			126	117			154	117
			44	0			56	0			119	131			164	130
			41	0			26	0			96	90			92	125
		2nd	16	0			34	0			105	99			118	99
			0	0		2nd	0	0		2nd	99	91		2nd	99	127
			0	0			0	0			125	139			162	133
			13	0			0	0			121	129			122	129
			5	0			0	0			138	73			149	80
			0	0			0	0			126	146			127	143
			92	0			15	0			134	88			141	92
			75	0			14	0			88	129			86	114
			54	0			23	0			95	133			121	156
			70	0			0	0			134	107			91	109
								0			143	148			157	130
											127	110			149	78
											119	72			105	119
